# Supplementary material for: Hepatitis B Virus X Protein Induces Reactive Oxygen Species Generation via Activation of p53 in Human Hepatoma Cells
Source: Biomolecules. 2024 Sep 24;14(10):1201. doi: 10.3390/biom14101201 (PMC11505488; doi:10.3390/biom14101201)
Supplement: Supplementary file 1 [file biomolecules-14-01201-s001.zip]

Archive with 1 entries (1 files):
- biomolecules-3173344-supplementary.pdf
